# Supplementary material for: Highly Enantioselective Lewis Acid Catalyzed Conjugate Addition of Imidazo[1,2-a]pyridines to α,β-Unsaturated 2-Acylimidazoles under Mild Conditions
Source: J Org Chem. 2024 Jun 6;89(12):8500–12. doi: 10.1021/acs.joc.4c00445 (PMC11197092; doi:10.1021/acs.joc.4c00445)
Supplement: Supplementary file 2 — jo4c00445_si_002.zip [file jo4c00445_si_002.zip]

Archive with 763 entries (763 files):
- RMN submission/3ac compound/2/scon
- RMN submission/3ac compound/2/format.temp
- RMN submission/3ac compound/1/scon
- RMN submission/3aa compound/1/scon
- RMN submission/3ac compound/1/audita.txt
- RMN submission/3ac compound/2/cpdprg2
- RMN submission/3ac compound/2/uxnmr.par
- RMN submission/3ac compound/1/uxnmr.par
- RMN submission/3aa compound/1/prosol_History
- RMN submission/3aa compound/1/audita.txt
- RMN submission/3ac compound/2/prosol_History
- RMN submission/3ac compound/1/prosol_History
- RMN submission/3ad compound/2/acqus
- RMN submission/3aa compound/1/pulseprogram
- RMN submission/3ac compound/1/format.temp
- RMN submission/3ac compound/2/audita.txt
- RMN submission/3ac compound/1/pulseprogram
- RMN submission/3ad compound/2/prosol_History
- RMN submission/3ad compound/2/format.temp
- RMN submission/3aa compound/1/acqu
- RMN submission/3ac compound/1/acqu
- RMN submission/3aa compound/1/format.temp
- RMN submission/3ad compound/2/audita.txt
- RMN submission/3ac compound/2/acqu
- RMN submission/3ac compound/2/fid
- RMN submission/3ad compound/2/cpdprg2
- RMN submission/3ac compound/1/fid
- RMN submission/3ac compound/2/pulseprogram
- RMN submission/3ad compound/2/fid
- RMN submission/3ad compound/2/uxnmr.par
- RMN submission/3aa compound/1/acqus
- RMN submission/3aa compound/2/acqus
- RMN submission/3af compound/1/uxnmr.par
- RMN submission/3ad compound/2/scon
- RMN submission/3aa compound/1/uxnmr.par
- RMN submission/3af compound/1/pulseprogram
- RMN submission/1d compound/1 CDCl3/pulseprogram
- RMN submission/3af compound/1/acqus
- RMN submission/3aa compound/2/format.temp
- RMN submission/3ad compound/2/acqu
- RMN submission/1d compound/1 CDCl3/acqus
- RMN submission/3af compound/1/audita.txt
- RMN submission/1d compound/1 CDCl3/format.temp
- RMN submission/1d compound/1 CDCl3/audita.txt
- RMN submission/3aa compound/2/scon
- RMN submission/1d compound/1 CDCl3/acqu
- RMN submission/3af compound/1/format.temp
- RMN submission/1d compound/1 CDCl3/prosol_History
- RMN submission/3aa compound/2/uxnmr.par
- RMN submission/3aa compound/1/fid
- RMN submission/3aa compound/2/prosol_History
- RMN submission/3aa compound/2/pulseprogram
- RMN submission/3aa compound/2/audita.txt
- RMN submission/3aa compound/2/fid
- RMN submission/3af compound/1/scon
- RMN submission/3ad compound/2/pulseprogram
- RMN submission/3ac compound/1/acqus
- RMN submission/3ac compound/2/acqus
- RMN submission/3af compound/1/acqu
- RMN submission/3aj compound/1/pulseprogram
- RMN submission/3ag compound/1/prosol_History
- RMN submission/3aa compound/2/cpdprg2
- RMN submission/3ag compound/1/uxnmr.par
- RMN submission/3af compound/1/fid
- RMN submission/3ag compound/1/acqus
- RMN submission/3ag compound/1/format.temp
- RMN submission/3af compound/1/prosol_History
- RMN submission/3aj compound/1/format.temp
- RMN submission/3ag compound/2/format.temp
- RMN submission/3ag compound/1/pulseprogram
- RMN submission/3aa compound/2/acqu
- RMN submission/3aj compound/1/audita.txt
- RMN submission/3aj compound/1/uxnmr.par
- RMN submission/3aj compound/1/acqus
- RMN submission/3aj compound/1/prosol_History
- RMN submission/3ag compound/2/acqus
- RMN submission/3aj compound/1/acqu
- RMN submission/3ag compound/1/fid
- RMN submission/3ag compound/1/scon
- RMN submission/3aj compound/1/scon
- RMN submission/3ag compound/1/audita.txt
- RMN submission/3aj compound/1/fid
- RMN submission/3ag compound/2/prosol_History
- RMN submission/3ag compound/2/uxnmr.par
- RMN submission/3ag compound/2/cpdprg2
- RMN submission/1h compound/2/audita.txt
- RMN submission/1d compound/1 CDCl3/uxnmr.par
- RMN submission/1h compound/2/format.temp
- RMN submission/1h compound/1/format.temp
- RMN submission/3aj compound/2/pulseprogram
- RMN submission/3aj compound/2/format.temp
- RMN submission/1h compound/1/acqus
- RMN submission/3ag compound/2/acqu
- RMN submission/3aj compound/2/audita.txt
- RMN submission/1h compound/1/pulseprogram
- RMN submission/3ag compound/2/audita.txt
- RMN submission/1h compound/2/uxnmr.par
- RMN submission/1h compound/2/pulseprogram
- RMN submission/1h compound/2/prosol_History
- RMN submission/3ae compound/2/format.temp
- RMN submission/3ag compound/2/fid
- RMN submission/1h compound/2/acqus
- RMN submission/3aj compound/2/uxnmr.par
- RMN submission/1h compound/2/acqu
- RMN submission/1h compound/1/audita.txt
- RMN submission/3ag compound/2/scon
- RMN submission/3ae compound/2/prosol_History
- RMN submission/1d compound/1 CDCl3/fid
- RMN submission/3ah compound/1/format.temp
- RMN submission/1h compound/2/scon
- RMN submission/3aj compound/2/cpdprg2
- RMN submission/3aj compound/2/acqu
- RMN submission/1h compound/2/cpdprg2
- RMN submission/3ae compound/2/acqu
- RMN submission/1h compound/1/fid
- RMN submission/3aj compound/2/prosol_History
- RMN submission/3aj compound/2/fid
- RMN submission/3ah compound/1/audita.txt
- RMN submission/3ah compound/1/scon
- RMN submission/3ah compound/2/acqus
- RMN submission/1h compound/2/fid
- RMN submission/3ag compound/2/pulseprogram
- RMN submission/3ae compound/2/scon
- RMN submission/3ae compound/2/cpdprg2
- RMN submission/3ah compound/2/pulseprogram
- RMN submission/3ah compound/1/acqus
- RMN submission/1d compound/1 CDCl3/scon
- RMN submission/3ae compound/2/audita.txt
- RMN submission/1h compound/1/acqu
- RMN submission/3ba compound/2/audita.txt
- RMN submission/3ah compound/1/pulseprogram
- RMN submission/1h compound/1/scon
- RMN submission/3ah compound/2/audita.txt
- RMN submission/3af compound/2/audita.txt
- RMN submission/3ah compound/2/acqu
- RMN submission/3ah compound/2/fid
- RMN submission/3ah compound/1/prosol_History
- RMN submission/3ah compound/1/uxnmr.par
- RMN submission/3ah compound/2/prosol_History
- RMN submission/3ba compound/2/prosol_History
- RMN submission/3ba compound/2/pulseprogram
- RMN submission/3ag compound/1/acqu
- RMN submission/3af compound/2/uxnmr.par
- RMN submission/3ba compound/2/format.temp
- RMN submission/3af compound/2/cpdprg2
- RMN submission/3ba compound/2/cpdprg2
- RMN submission/3ae compound/2/acqus
- RMN submission/3ae compound/2/fid
- RMN submission/3ah compound/2/uxnmr.par
- RMN submission/1h compound/1/uxnmr.par
- RMN submission/3af compound/2/format.temp
- RMN submission/1h compound/1/prosol_History
- RMN submission/3ah compound/2/format.temp
- RMN submission/3da compound/1/pulseprogram
- RMN submission/3af compound/2/pulseprogram
- RMN submission/3ea compound/1/format.temp
- RMN submission/3ae compound/2/pulseprogram
- RMN submission/3ba compound/2/acqu
- RMN submission/3ea compound/1/pulseprogram
- RMN submission/3aj compound/2/acqus
- RMN submission/3ba compound/2/scon
- RMN submission/3af compound/2/scon
- RMN submission/3af compound/2/prosol_History
- RMN submission/3af compound/2/fid
- RMN submission/3af compound/2/acqus
- RMN submission/3da compound/1/acqus
- RMN submission/3ba compound/2/acqus
- RMN submission/3da compound/1/prosol_History
- RMN submission/3da compound/1/audita.txt
- RMN submission/3ah compound/1/acqu
- RMN submission/3ba compound/2/fid
- RMN submission/3ah compound/2/scon
- RMN submission/3ea compound/1/prosol_History
- RMN submission/3ah compound/1/fid
- RMN submission/3da compound/2/pulseprogram
- RMN submission/3da compound/1/fid
- RMN submission/3ea compound/1/fid
- RMN submission/3da compound/1/format.temp
- RMN submission/1d compound/2 DMSO/pulseprogram
- RMN submission/3ah compound/2/cpdprg2
- RMN submission/3ae compound/2/uxnmr.par
- RMN submission/3af compound/2/acqu
- RMN submission/3aj compound/2/scon
- RMN submission/3da compound/2/format.temp
- RMN submission/3da compound/2/prosol_History
- RMN submission/3da compound/2/audita.txt
- RMN submission/3da compound/2/acqu
- RMN submission/3da compound/2/acqus
- RMN submission/1d compound/2 DMSO/format.temp
- RMN submission/3ea compound/1/scon
- RMN submission/1d compound/2 DMSO/cpdprg2
- RMN submission/3da compound/1/uxnmr.par
- RMN submission/3ba compound/2/uxnmr.par
- RMN submission/1d compound/2 DMSO/acqus
- RMN submission/1d compound/2 DMSO/prosol_History
- RMN submission/3al compound/1/format.temp
- RMN submission/3ea compound/1/audita.txt
- RMN submission/3da compound/1/acqu
- RMN submission/1d compound/2 DMSO/acqu
- RMN submission/3da compound/1/scon
- RMN submission/3da compound/2/cpdprg2
- RMN submission/3da compound/2/scon
- RMN submission/1d compound/2 DMSO/audita.txt
- RMN submission/1d compound/2 DMSO/scon
- RMN submission/3al compound/1/uxnmr.par
- RMN submission/3al compound/1/pulseprogram
- RMN submission/3al compound/2/prosol_History
- RMN submission/3al compound/1/scon
- RMN submission/3al compound/1/prosol_History
- RMN submission/3al compound/2/pulseprogram
- RMN submission/3ae compound/1/format.temp
- RMN submission/3al compound/2/format.temp
- RMN submission/3ea compound/1/acqu
- RMN submission/3al compound/2/cpdprg2
- RMN submission/3ae compound/1/prosol_History
- RMN submission/1d compound/2 DMSO/fid
- RMN submission/3da compound/2/fid
- RMN submission/3ha compound/2/format.temp
- RMN submission/3al compound/2/audita.txt
- RMN submission/3al compound/2/uxnmr.par
- RMN submission/3ha compound/2/uxnmr.par
- RMN submission/3da compound/2/uxnmr.par
- RMN submission/3al compound/2/scon
- RMN submission/3al compound/1/fid
- RMN submission/3ha compound/2/audita.txt
- RMN submission/3ha compound/2/prosol_History
- RMN submission/3ha compound/2/pulseprogram
- RMN submission/3ha compound/2/acqus
- RMN submission/3ea compound/1/acqus
- RMN submission/3al compound/1/acqu
- RMN submission/1d compound/2 DMSO/uxnmr.par
- RMN submission/3ga compound/2/uxnmr.par
- RMN submission/3ga compound/2/pulseprogram
- RMN submission/3ae compound/1/pulseprogram
- RMN submission/3ga compound/2/cpdprg2
- RMN submission/3ga compound/2/audita.txt
- RMN submission/3al compound/2/acqu
- RMN submission/3ea compound/1/uxnmr.par
- RMN submission/3ad compound/1/pulseprogram
- RMN submission/3ga compound/2/format.temp
- RMN submission/3ha compound/2/cpdprg2
- RMN submission/3ae compound/1/acqus
- RMN submission/3ga compound/2/prosol_History
- RMN submission/3al compound/1/acqus
- RMN submission/3ae compound/1/audita.txt
- RMN submission/3ae compound/1/fid
- RMN submission/3ha compound/2/acqu
- RMN submission/3ad compound/1/uxnmr.par
- RMN submission/3ad compound/1/format.temp
- RMN submission/3al compound/2/fid
- RMN submission/3ga compound/2/fid
- RMN submission/3ga compound/2/acqu
- RMN submission/3ga compound/2/scon
- RMN submission/3ae compound/1/uxnmr.par
- RMN submission/3ak compound/2/format.temp
- RMN submission/3ha compound/2/scon
- RMN submission/3ak compound/2/prosol_History
- RMN submission/3ak compound/2/cpdprg2
- RMN submission/3ad compound/1/prosol_History
- RMN submission/3ak compound/2/acqus
- RMN submission/3al compound/2/acqus
- RMN submission/3ha compound/2/fid
- RMN submission/3ak compound/2/pulseprogram
- RMN submission/3ea compound/2/acqus
- RMN submission/3ea compound/2/pulseprogram
- RMN submission/3ea compound/2/format.temp
- RMN submission/3ea compound/2/cpdprg2
- RMN submission/3ba compound/1/format.temp
- RMN submission/3ga compound/2/acqus
- RMN submission/3ad compound/1/audita.txt
- RMN submission/3ea compound/2/acqu
- RMN submission/3ea compound/2/audita.txt
- RMN submission/3ba compound/1/pulseprogram
- RMN submission/3ea compound/2/scon
- RMN submission/3ea compound/2/prosol_History
- RMN submission/3ba compound/1/prosol_History
- RMN submission/3ad compound/1/acqu
- RMN submission/3al compound/1/audita.txt
- RMN submission/3ae compound/1/scon
- RMN submission/3ak compound/2/fid
- RMN submission/3ad compound/1/scon
- RMN submission/3ga compound/1/format.temp
- RMN submission/3ba compound/1/audita.txt
- RMN submission/3ak compound/2/scon
- RMN submission/3ba compound/1/acqus
- RMN submission/3ga compound/1/pulseprogram
- RMN submission/3ea compound/2/fid
- RMN submission/3ga compound/1/uxnmr.par
- RMN submission/3ba compound/1/acqu
- RMN submission/3ga compound/1/prosol_History
- RMN submission/3ad compound/1/acqus
- RMN submission/3ae compound/1/acqu
- RMN submission/3ak compound/1/format.temp
- RMN submission/3ad compound/1/fid
- RMN submission/3ga compound/1/audita.txt
- RMN submission/3ak compound/2/audita.txt
- RMN submission/3ak compound/1/pulseprogram
- RMN submission/3ba compound/1/scon
- RMN submission/3ak compound/1/acqus
- RMN submission/3ai compoud/2/pulseprogram
[truncated: 463 more entries]
