# Supplementary material for: Highly Enantioselective Lewis Acid Catalyzed Conjugate Addition of Imidazo[1,2-a]pyridines to α,β-Unsaturated 2-Acylimidazoles under Mild Conditions
Source: J Org Chem. 2024 Jun 6;89(12):8500–12. doi: 10.1021/acs.joc.4c00445 (PMC11197092; doi:10.1021/acs.joc.4c00445)
Supplement: Supplementary file 2 — jo4c00445_si_002.zip [file jo4c00445_si_002.zip › RMN submission/3aa compound/1/audita.txt]

##TITLE= Audit trail, TOPSPIN		Version 1.3
##JCAMPDX= 5.01
##ORIGIN= Bruker BioSpin GmbH
##OWNER= Happy
$$ C:/Bruker/TOPSPIN/data/2023.Set/nmr/MariaEduardaT_VP-Pad_CDCl3/1/audita.txt
##AUDIT TRAIL=  $$ (NUMBER, WHEN, WHO, WHERE, VERSION, WHAT)
(   1,<2023-09-14 18:08:36.423 -0300>,<Happy>,<QUIMICA-DESK>,<TOPSPIN 1.3>,
      <created by zg
	started at 2023-09-14 18:07:38.704 -0300,
	POWCHK disabled, PULCHK disabled
       configuration hash MD5:
       44 BE 82 5B 49 D3 D6 C1 0D 48 DD 09 60 C4 6A 62
       data hash MD5: 64K
       1E D7 27 39 6A 42 FE 10 17 88 7E F3 D8 EE 42 1D>)
##END=

$$ hash MD5
$$ F3 48 D6 25 E4 5B 82 7E EA 94 E9 57 BE 7E B6 3C
