# Supplementary material for: Highly Enantioselective Lewis Acid Catalyzed Conjugate Addition of Imidazo[1,2-a]pyridines to α,β-Unsaturated 2-Acylimidazoles under Mild Conditions
Source: J Org Chem. 2024 Jun 6;89(12):8500–12. doi: 10.1021/acs.joc.4c00445 (PMC11197092; doi:10.1021/acs.joc.4c00445)
Supplement: Supplementary file 2 — jo4c00445_si_002.zip [file jo4c00445_si_002.zip › RMN submission/3aa compound/1/uxnmr.par]

##TITLE= Parameter file, TOPSPIN		Version 1.3
##JCAMPDX= 5.0
##DATATYPE= Parameter Values
##ORIGIN= Bruker BioSpin GmbH
##OWNER= Happy
$$ 2023-09-11 08:34:56.312 -0300  Happy@QUIMICA-DESK
$$ C:/Bruker/TOPSPIN/conf/instr/spect/uxnmr.par
##$ACB= 0
##$ACBTAT= (0..15)
0 88 72 50 0 0 0 0 0 0 0 0 0 0 0 0 
##$ACBTBA= (0..15)
0 30 40 0 0 0 0 0 0 0 0 0 0 0 0 0 
##$ACBTCTL= (0..15)
0 0 0 0 0 0 0 0 0 0 0 0 0 0 0 0 
##$ACBTDI= (0..15)
0 70 70 72 0 0 0 0 0 0 0 0 0 0 0 0 
##$ACBTDM= (0..15)
0 0 0 0 0 0 0 0 0 0 0 0 0 0 0 0 
##$ACBTFHI= (0..15)
0 0 0 0 0 0 0 0 0 0 0 0 0 0 0 0 
##$ACBTFL= (0..15)
0 249 250 8 0 0 0 0 0 0 0 0 0 0 0 0 
##$ACBTFLO= (0..15)
0 0 0 0 0 0 0 0 0 0 0 0 0 0 0 0 
##$ACBTOUT= (0..15)
0 0 0 0 0 0 0 0 0 0 0 0 0 0 0 0 
##$ACBTPO= (0..15)
0 100000 50000 20000 0 0 0 0 0 0 0 0 0 0 0 0 
##$ACBTPW= (0..15)
0 0 0 0 0 0 0 0 0 0 0 0 0 0 0 0 
##$ACBTSB= (0..15)
0 1 1 1 0 0 0 0 0 0 0 0 0 0 0 0 
##$ACBTY= <no>
##$AQSBDHW= (0..31)
255 255 255 255 255 255 255 255 255 255 255 255 255 255 255 255 255 255 
255 255 255 255 255 255 255 255 255 255 255 255 255 255 
##$AQSBDID= (0..31)
255 255 255 255 255 255 255 255 255 255 255 255 255 255 255 255 255 255 
255 255 255 255 255 255 255 255 255 255 255 255 255 255 
##$AQSBDNO= (0..31)
255 255 255 255 255 255 255 255 255 255 255 255 255 255 255 255 255 255 
255 255 255 255 255 255 255 255 255 255 255 255 255 255 
##$AQSBDTY= (0..31)
255 255 255 255 255 255 255 255 255 255 255 255 255 255 255 255 255 255 
255 255 255 255 255 255 255 255 255 255 255 255 255 255 
##$AQSBUAD= (0..31)
255 255 255 255 255 255 255 255 255 255 255 255 255 255 255 255 255 255 
255 255 255 255 255 255 255 255 255 255 255 255 255 255 
##$AQSECL= (0..31)
255 255 255 255 255 255 255 255 255 255 255 255 255 255 255 255 255 255 
255 255 255 255 255 255 255 255 255 255 255 255 255 255 
##$AQSECLS= (0..31)
255 255 255 255 255 255 255 255 255 255 255 255 255 255 255 255 255 255 
255 255 255 255 255 255 255 255 255 255 255 255 255 255 
##$ATT19F= (0..1)
0 0 
##$ATT1H= (0..1)
0 0 
##$ATT3H= (0..1)
0 0 
##$ATTX= (0..1)
0 0 
##$ATTY= (0..1)
0 0 
##$ATTZ= (0..1)
0 0 
##$BACSAIR= yes
##$BACSCAP= 0
##$BACSDEL= 10
##$BACSFCM= no
##$BACSOPT= <>
##$BACSTY= <no>
##$BARPTY= <no>
##$BFREQ= 400.06
##$BIRDS= no
##$BMPC= 0
##$BMPCTY= <no>
##$BPSUTY= <no>
##$BSMS= 1
##$BSMSTY= <tty05>
##$CFASMOD= (0..7)
2 2 2 0 0 0 0 0 
##$CFASMUL= (0..7)
1 1 1 0 0 0 0 0 
##$CNFTXDR= (0..7)
3 3 4 0 0 0 0 0 
##$COMDIG2= 0
##$CPDBTY= <no>
##$CRCOTY= <no>
##$DATSTAT= no
##$DIGI140= (0..7)
0 0 0 0 0 0 0 0 
##$DIGIB12= (0..7)
0 0 0 0 0 0 0 0 
##$DIGIB16= (0..7)
0 0 0 0 0 0 0 0 
##$DIGIFA= (0..7)
0 0 0 0 0 0 0 0 
##$DIGIHA= (0..7)
0 0 0 0 0 0 0 0 
##$DIGIHAF= (0..7)
1 0 0 0 0 0 0 0 
##$DIGIHRD= (0..7)
0 0 0 0 0 0 0 0 
##$DIGIIA= (0..7)
0 0 0 0 0 0 0 0 
##$DIGIO16= (0..7)
0 0 0 0 0 0 0 0 
##$DIGISA= (0..7)
0 0 0 0 0 0 0 0 
##$DIGISAF= (0..7)
0 0 0 0 0 0 0 0 
##$DIGISL= (0..7)
0 0 0 0 0 0 0 0 
##$DIGITYI= (0..7)
0 0 0 0 0 0 0 0 
##$DIGITYP= (0..7)
0 0 0 0 0 0 0 0 
##$DIGITZ= 0
##$DRU= no
##$FCUMEM= (0..7)
258048 258048 258048 0 0 0 0 0 
##$FCUPAL= (0..7)
3 3 3 0 0 0 0 0 
##$FQMIX= 0
##$FUNCMOD= <>
##$GCUTYPE= 1
##$GTUTY= <no>
##$HFAC= 3
##$HPCU= 0
##$HPCUTY= <no>
##$HPTXLP= (0..3)
-1 -1 -1 -1 
##$HPTXPI= (0..3)
0 0 0 0 
##$HPTXPO= (0..3)
0 0 0 0 
##$HPTXTY= (0..3)
0 0 0 0 
##$IF451= 0
##$IFREQ= 1
##$INTFPR= 0
##$IPSO= no
##$LOCKTY= <tty06>
##$LOCSWID= 0
##$M2FAC= 0
##$MASTY= <no>
##$MEMPRM= 0
##$MHFAC= 0
##$MXFAC= 0
##$NAMPD1= <2H>
##$NAMPD10= <>
##$NAMPD11= <>
##$NAMPD12= <>
##$NAMPD13= <>
##$NAMPD14= <>
##$NAMPD15= <>
##$NAMPD16= <>
##$NAMPD2= <1H>
##$NAMPD3= <X-BB19F_2HS>
##$NAMPD4= <>
##$NAMPD5= <>
##$NAMPD6= <>
##$NAMPD7= <>
##$NAMPD8= <>
##$NAMPD9= <>
##$NFCU= 3
##$NMRCH= 2
##$NMRMEM= 16384
##$NRCU= 1
##$NROUT= 1
##$PAMPF1= (0..15)
75 99 0 27 2 0 0 203 134 46 8 118 1 0 0 0 
##$PAMPF2= (0..15)
0 0 0 0 0 0 0 0 0 0 0 0 0 0 0 0 
##$PAMPF3= (0..15)
0 0 0 0 0 0 0 0 0 0 0 0 0 0 0 0 
##$PAMPF4= (0..15)
0 0 0 0 0 0 0 0 0 0 0 0 0 0 0 0 
##$PAMPF5= (0..15)
0 0 0 0 0 0 0 0 0 0 0 0 0 0 0 0 
##$PAMPF6= (0..15)
0 0 0 0 0 0 0 0 0 0 0 0 0 0 0 0 
##$PAMPF7= (0..15)
0 0 0 0 0 0 0 0 0 0 0 0 0 0 0 0 
##$PAMPF8= (0..15)
0 0 0 0 0 0 0 0 0 0 0 0 0 0 0 0 
##$PH4= 0
##$PHF4TY= <no>
##$POWCHK= no
##$PRAMD1= (0..7)
0 1048576 0 0 0 1048576 0 0 
##$PRAMD10= (0..7)
0 0 0 0 0 0 0 0 
##$PRAMD11= (0..7)
0 0 0 0 0 0 0 0 
##$PRAMD12= (0..7)
0 0 0 0 0 0 0 0 
##$PRAMD13= (0..7)
0 0 0 0 0 0 0 0 
##$PRAMD14= (0..7)
0 0 0 0 0 0 0 0 
##$PRAMD15= (0..7)
0 0 0 0 0 0 0 0 
##$PRAMD16= (0..7)
0 0 0 0 0 0 0 0 
##$PRAMD17= (0..7)
0 0 0 0 0 0 0 0 
##$PRAMD18= (0..7)
0 0 0 0 0 0 0 0 
##$PRAMD19= (0..7)
0 0 0 0 0 0 0 0 
##$PRAMD2= (0..7)
0 0 0 0 0 0 0 0 
##$PRAMD20= (0..7)
0 0 0 0 0 0 0 0 
##$PRAMD21= (0..7)
0 0 0 0 0 0 0 0 
##$PRAMD3= (0..7)
2 0 0 0 2 0 0 0 
##$PRAMD4= (0..7)
2147483644 2146435071 2147483647 134217727 2147483644 2146435071 2147483647 
134217727 
##$PRAMD5= (0..7)
0 0 0 0 0 0 0 0 
##$PRAMD6= (0..7)
0 0 0 0 0 0 0 0 
##$PRAMD7= (0..7)
0 0 0 0 0 0 0 0 
##$PRAMD8= (0..7)
0 0 0 0 0 0 0 0 
##$PRAMD9= (0..7)
0 0 0 0 0 0 0 0 
##$PRAMLED= (0..1)
15 15 
##$PRAMP1= <tty01>
##$PRAMP2= <no>
##$PRAMP3= <no>
##$PRAMP4= <no>
##$PRAMP5= <no>
##$PRAMP6= <no>
##$PRAMP7= <no>
##$PRAMP8= <no>
##$PRAMPTP= 0
##$PREPTY= <no>
##$PRESHLD= 0
##$PTS160= -1
##$PTSA2X= (0..7)
0 0 0 0 0 0 0 0 
##$PTSF2X= (0..7)
309 309 309 0 0 0 0 0 
##$PTSFMX= (0..7)
620 620 620 0 0 0 0 0 
##$PULCHK= no
##$RCUCDS= (0..7)
4194304 0 0 0 0 0 0 0 
##$RCUCFS= (0..7)
4096 0 0 0 0 0 0 0 
##$RCUCSS= (0..7)
262144 0 0 0 0 0 0 0 
##$RCUI2C1= (0..7)
78 0 0 0 0 0 0 0 
##$RCUI2C2= (0..7)
0 0 0 0 0 0 0 0 
##$RCUI2C3= (0..7)
0 0 0 0 0 0 0 0 
##$RCUI2C4= (0..7)
0 0 0 0 0 0 0 0 
##$RCUI2C5= (0..7)
0 0 0 0 0 0 0 0 
##$RCUI2C6= (0..7)
0 0 0 0 0 0 0 0 
##$RCUI2C7= (0..7)
0 0 0 0 0 0 0 0 
##$RCUI2C8= (0..7)
0 0 0 0 0 0 0 0 
##$RDCU= 0
##$RGTYPE= (0..7)
5 0 0 0 0 0 0 0 
##$RG_max= (0..7)
46341 0 0 0 0 0 0 0 
##$RG_min= (0..7)
1 0 0 0 0 0 0 0 
##$RG_tab1= (0..255)
1 1.1 1.3 1.4 1.6 1.8 2 2.2 2.5 2.8 3.2 3.6 4 4.5 5 5.7 6.3 7.1 8 9 10.1 
11.3 12.7 14.3 16 18 20.2 22.6 25.4 28.5 32 35.9 40.3 45.3 50.8 57 64 
71.8 80.6 90.5 101.6 114 128 143.7 161.3 181 203.2 228.1 256 287.4 322.5 
362 406.4 456.1 512 574.7 645.1 724.1 812.7 912.3 1024 1149.4 1290.2 1448.2 
1625.5 1824.6 2048 2298.8 2580.3 2896.3 3251 3649.1 4096 4597.6 5160.6 
5792.6 6502 7298.2 8192 9195.2 10321.3 11585.2 13004 14596.5 16384 18390.4 
20642.5 23170.5 26008 29193 32768 36780.8 41285.1 46341 -1 -1 -1 -1 -1 
-1 -1 -1 -1 -1 -1 -1 -1 -1 -1 -1 -1 -1 -1 -1 -1 -1 -1 -1 -1 -1 -1 -1 -1 
-1 -1 -1 -1 -1 -1 -1 -1 -1 -1 -1 -1 -1 -1 -1 -1 -1 -1 -1 -1 -1 -1 -1 -1 
-1 -1 -1 -1 -1 -1 -1 -1 -1 -1 -1 -1 -1 -1 -1 -1 -1 -1 -1 -1 -1 -1 -1 -1 
-1 -1 -1 -1 -1 -1 -1 -1 -1 -1 -1 -1 -1 -1 -1 -1 -1 -1 -1 -1 -1 -1 -1 -1 
-1 -1 -1 -1 -1 -1 -1 -1 -1 -1 -1 -1 -1 -1 -1 -1 -1 -1 -1 -1 -1 -1 -1 -1 
-1 -1 -1 -1 -1 -1 -1 -1 -1 -1 -1 -1 -1 -1 -1 -1 -1 -1 -1 -1 -1 -1 -1 -1 
-1 -1 -1 -1 -1 -1 -1 -1 -1 -1 -1 -1 -1 
##$RG_tab2= (0..255)
-1 -1 -1 -1 -1 -1 -1 -1 -1 -1 -1 -1 -1 -1 -1 -1 -1 -1 -1 -1 -1 -1 -1 -1 
-1 -1 -1 -1 -1 -1 -1 -1 -1 -1 -1 -1 -1 -1 -1 -1 -1 -1 -1 -1 -1 -1 -1 -1 
-1 -1 -1 -1 -1 -1 -1 -1 -1 -1 -1 -1 -1 -1 -1 -1 -1 -1 -1 -1 -1 -1 -1 -1 
-1 -1 -1 -1 -1 -1 -1 -1 -1 -1 -1 -1 -1 -1 -1 -1 -1 -1 -1 -1 -1 -1 -1 -1 
-1 -1 -1 -1 -1 -1 -1 -1 -1 -1 -1 -1 -1 -1 -1 -1 -1 -1 -1 -1 -1 -1 -1 -1 
-1 -1 -1 -1 -1 -1 -1 -1 -1 -1 -1 -1 -1 -1 -1 -1 -1 -1 -1 -1 -1 -1 -1 -1 
-1 -1 -1 -1 -1 -1 -1 -1 -1 -1 -1 -1 -1 -1 -1 -1 -1 -1 -1 -1 -1 -1 -1 -1 
-1 -1 -1 -1 -1 -1 -1 -1 -1 -1 -1 -1 -1 -1 -1 -1 -1 -1 -1 -1 -1 -1 -1 -1 
-1 -1 -1 -1 -1 -1 -1 -1 -1 -1 -1 -1 -1 -1 -1 -1 -1 -1 -1 -1 -1 -1 -1 -1 
-1 -1 -1 -1 -1 -1 -1 -1 -1 -1 -1 -1 -1 -1 -1 -1 -1 -1 -1 -1 -1 -1 -1 -1 
-1 -1 -1 -1 -1 -1 -1 -1 -1 -1 -1 -1 -1 -1 -1 -1 
##$RG_tab3= (0..255)
-1 -1 -1 -1 -1 -1 -1 -1 -1 -1 -1 -1 -1 -1 -1 -1 -1 -1 -1 -1 -1 -1 -1 -1 
-1 -1 -1 -1 -1 -1 -1 -1 -1 -1 -1 -1 -1 -1 -1 -1 -1 -1 -1 -1 -1 -1 -1 -1 
-1 -1 -1 -1 -1 -1 -1 -1 -1 -1 -1 -1 -1 -1 -1 -1 -1 -1 -1 -1 -1 -1 -1 -1 
-1 -1 -1 -1 -1 -1 -1 -1 -1 -1 -1 -1 -1 -1 -1 -1 -1 -1 -1 -1 -1 -1 -1 -1 
-1 -1 -1 -1 -1 -1 -1 -1 -1 -1 -1 -1 -1 -1 -1 -1 -1 -1 -1 -1 -1 -1 -1 -1 
-1 -1 -1 -1 -1 -1 -1 -1 -1 -1 -1 -1 -1 -1 -1 -1 -1 -1 -1 -1 -1 -1 -1 -1 
-1 -1 -1 -1 -1 -1 -1 -1 -1 -1 -1 -1 -1 -1 -1 -1 -1 -1 -1 -1 -1 -1 -1 -1 
-1 -1 -1 -1 -1 -1 -1 -1 -1 -1 -1 -1 -1 -1 -1 -1 -1 -1 -1 -1 -1 -1 -1 -1 
-1 -1 -1 -1 -1 -1 -1 -1 -1 -1 -1 -1 -1 -1 -1 -1 -1 -1 -1 -1 -1 -1 -1 -1 
-1 -1 -1 -1 -1 -1 -1 -1 -1 -1 -1 -1 -1 -1 -1 -1 -1 -1 -1 -1 -1 -1 -1 -1 
-1 -1 -1 -1 -1 -1 -1 -1 -1 -1 -1 -1 -1 -1 -1 -1 
##$RG_tab4= (0..255)
-1 -1 -1 -1 -1 -1 -1 -1 -1 -1 -1 -1 -1 -1 -1 -1 -1 -1 -1 -1 -1 -1 -1 -1 
-1 -1 -1 -1 -1 -1 -1 -1 -1 -1 -1 -1 -1 -1 -1 -1 -1 -1 -1 -1 -1 -1 -1 -1 
-1 -1 -1 -1 -1 -1 -1 -1 -1 -1 -1 -1 -1 -1 -1 -1 -1 -1 -1 -1 -1 -1 -1 -1 
-1 -1 -1 -1 -1 -1 -1 -1 -1 -1 -1 -1 -1 -1 -1 -1 -1 -1 -1 -1 -1 -1 -1 -1 
-1 -1 -1 -1 -1 -1 -1 -1 -1 -1 -1 -1 -1 -1 -1 -1 -1 -1 -1 -1 -1 -1 -1 -1 
-1 -1 -1 -1 -1 -1 -1 -1 -1 -1 -1 -1 -1 -1 -1 -1 -1 -1 -1 -1 -1 -1 -1 -1 
-1 -1 -1 -1 -1 -1 -1 -1 -1 -1 -1 -1 -1 -1 -1 -1 -1 -1 -1 -1 -1 -1 -1 -1 
-1 -1 -1 -1 -1 -1 -1 -1 -1 -1 -1 -1 -1 -1 -1 -1 -1 -1 -1 -1 -1 -1 -1 -1 
-1 -1 -1 -1 -1 -1 -1 -1 -1 -1 -1 -1 -1 -1 -1 -1 -1 -1 -1 -1 -1 -1 -1 -1 
-1 -1 -1 -1 -1 -1 -1 -1 -1 -1 -1 -1 -1 -1 -1 -1 -1 -1 -1 -1 -1 -1 -1 -1 
-1 -1 -1 -1 -1 -1 -1 -1 -1 -1 -1 -1 -1 -1 -1 -1 
##$RG_tab5= (0..255)
-1 -1 -1 -1 -1 -1 -1 -1 -1 -1 -1 -1 -1 -1 -1 -1 -1 -1 -1 -1 -1 -1 -1 -1 
-1 -1 -1 -1 -1 -1 -1 -1 -1 -1 -1 -1 -1 -1 -1 -1 -1 -1 -1 -1 -1 -1 -1 -1 
-1 -1 -1 -1 -1 -1 -1 -1 -1 -1 -1 -1 -1 -1 -1 -1 -1 -1 -1 -1 -1 -1 -1 -1 
-1 -1 -1 -1 -1 -1 -1 -1 -1 -1 -1 -1 -1 -1 -1 -1 -1 -1 -1 -1 -1 -1 -1 -1 
-1 -1 -1 -1 -1 -1 -1 -1 -1 -1 -1 -1 -1 -1 -1 -1 -1 -1 -1 -1 -1 -1 -1 -1 
-1 -1 -1 -1 -1 -1 -1 -1 -1 -1 -1 -1 -1 -1 -1 -1 -1 -1 -1 -1 -1 -1 -1 -1 
-1 -1 -1 -1 -1 -1 -1 -1 -1 -1 -1 -1 -1 -1 -1 -1 -1 -1 -1 -1 -1 -1 -1 -1 
-1 -1 -1 -1 -1 -1 -1 -1 -1 -1 -1 -1 -1 -1 -1 -1 -1 -1 -1 -1 -1 -1 -1 -1 
-1 -1 -1 -1 -1 -1 -1 -1 -1 -1 -1 -1 -1 -1 -1 -1 -1 -1 -1 -1 -1 -1 -1 -1 
-1 -1 -1 -1 -1 -1 -1 -1 -1 -1 -1 -1 -1 -1 -1 -1 -1 -1 -1 -1 -1 -1 -1 -1 
-1 -1 -1 -1 -1 -1 -1 -1 -1 -1 -1 -1 -1 -1 -1 -1 
##$RG_tab6= (0..255)
-1 -1 -1 -1 -1 -1 -1 -1 -1 -1 -1 -1 -1 -1 -1 -1 -1 -1 -1 -1 -1 -1 -1 -1 
-1 -1 -1 -1 -1 -1 -1 -1 -1 -1 -1 -1 -1 -1 -1 -1 -1 -1 -1 -1 -1 -1 -1 -1 
-1 -1 -1 -1 -1 -1 -1 -1 -1 -1 -1 -1 -1 -1 -1 -1 -1 -1 -1 -1 -1 -1 -1 -1 
-1 -1 -1 -1 -1 -1 -1 -1 -1 -1 -1 -1 -1 -1 -1 -1 -1 -1 -1 -1 -1 -1 -1 -1 
-1 -1 -1 -1 -1 -1 -1 -1 -1 -1 -1 -1 -1 -1 -1 -1 -1 -1 -1 -1 -1 -1 -1 -1 
-1 -1 -1 -1 -1 -1 -1 -1 -1 -1 -1 -1 -1 -1 -1 -1 -1 -1 -1 -1 -1 -1 -1 -1 
-1 -1 -1 -1 -1 -1 -1 -1 -1 -1 -1 -1 -1 -1 -1 -1 -1 -1 -1 -1 -1 -1 -1 -1 
-1 -1 -1 -1 -1 -1 -1 -1 -1 -1 -1 -1 -1 -1 -1 -1 -1 -1 -1 -1 -1 -1 -1 -1 
-1 -1 -1 -1 -1 -1 -1 -1 -1 -1 -1 -1 -1 -1 -1 -1 -1 -1 -1 -1 -1 -1 -1 -1 
-1 -1 -1 -1 -1 -1 -1 -1 -1 -1 -1 -1 -1 -1 -1 -1 -1 -1 -1 -1 -1 -1 -1 -1 
-1 -1 -1 -1 -1 -1 -1 -1 -1 -1 -1 -1 -1 -1 -1 -1 
##$RG_tab7= (0..255)
-1 -1 -1 -1 -1 -1 -1 -1 -1 -1 -1 -1 -1 -1 -1 -1 -1 -1 -1 -1 -1 -1 -1 -1 
-1 -1 -1 -1 -1 -1 -1 -1 -1 -1 -1 -1 -1 -1 -1 -1 -1 -1 -1 -1 -1 -1 -1 -1 
-1 -1 -1 -1 -1 -1 -1 -1 -1 -1 -1 -1 -1 -1 -1 -1 -1 -1 -1 -1 -1 -1 -1 -1 
-1 -1 -1 -1 -1 -1 -1 -1 -1 -1 -1 -1 -1 -1 -1 -1 -1 -1 -1 -1 -1 -1 -1 -1 
-1 -1 -1 -1 -1 -1 -1 -1 -1 -1 -1 -1 -1 -1 -1 -1 -1 -1 -1 -1 -1 -1 -1 -1 
-1 -1 -1 -1 -1 -1 -1 -1 -1 -1 -1 -1 -1 -1 -1 -1 -1 -1 -1 -1 -1 -1 -1 -1 
-1 -1 -1 -1 -1 -1 -1 -1 -1 -1 -1 -1 -1 -1 -1 -1 -1 -1 -1 -1 -1 -1 -1 -1 
-1 -1 -1 -1 -1 -1 -1 -1 -1 -1 -1 -1 -1 -1 -1 -1 -1 -1 -1 -1 -1 -1 -1 -1 
-1 -1 -1 -1 -1 -1 -1 -1 -1 -1 -1 -1 -1 -1 -1 -1 -1 -1 -1 -1 -1 -1 -1 -1 
-1 -1 -1 -1 -1 -1 -1 -1 -1 -1 -1 -1 -1 -1 -1 -1 -1 -1 -1 -1 -1 -1 -1 -1 
-1 -1 -1 -1 -1 -1 -1 -1 -1 -1 -1 -1 -1 -1 -1 -1 
##$RG_tab8= (0..255)
-1 -1 -1 -1 -1 -1 -1 -1 -1 -1 -1 -1 -1 -1 -1 -1 -1 -1 -1 -1 -1 -1 -1 -1 
-1 -1 -1 -1 -1 -1 -1 -1 -1 -1 -1 -1 -1 -1 -1 -1 -1 -1 -1 -1 -1 -1 -1 -1 
-1 -1 -1 -1 -1 -1 -1 -1 -1 -1 -1 -1 -1 -1 -1 -1 -1 -1 -1 -1 -1 -1 -1 -1 
-1 -1 -1 -1 -1 -1 -1 -1 -1 -1 -1 -1 -1 -1 -1 -1 -1 -1 -1 -1 -1 -1 -1 -1 
-1 -1 -1 -1 -1 -1 -1 -1 -1 -1 -1 -1 -1 -1 -1 -1 -1 -1 -1 -1 -1 -1 -1 -1 
-1 -1 -1 -1 -1 -1 -1 -1 -1 -1 -1 -1 -1 -1 -1 -1 -1 -1 -1 -1 -1 -1 -1 -1 
-1 -1 -1 -1 -1 -1 -1 -1 -1 -1 -1 -1 -1 -1 -1 -1 -1 -1 -1 -1 -1 -1 -1 -1 
-1 -1 -1 -1 -1 -1 -1 -1 -1 -1 -1 -1 -1 -1 -1 -1 -1 -1 -1 -1 -1 -1 -1 -1 
-1 -1 -1 -1 -1 -1 -1 -1 -1 -1 -1 -1 -1 -1 -1 -1 -1 -1 -1 -1 -1 -1 -1 -1 
-1 -1 -1 -1 -1 -1 -1 -1 -1 -1 -1 -1 -1 -1 -1 -1 -1 -1 -1 -1 -1 -1 -1 -1 
-1 -1 -1 -1 -1 -1 -1 -1 -1 -1 -1 -1 -1 -1 -1 -1 
##$ROUTER= 2
##$RX22TY= <tty10>
##$SCMTY= <no>
##$SPECTR= 5
##$SY2FLAG= 0
##$TFXNUM= 0
##$TRIPLO2= 0
##$VTUTY= <no>
##$WBREFAM= (0..15)
100 100 100 100 100 100 100 100 100 100 100 100 100 100 100 100 
##$WBREFPH= (0..15)
0 0 0 0 0 0 0 0 0 0 0 0 0 0 0 0 
##$XFAC= 2
##END=
