# Supplementary material for: Highly Enantioselective Lewis Acid Catalyzed Conjugate Addition of Imidazo[1,2-a]pyridines to α,β-Unsaturated 2-Acylimidazoles under Mild Conditions
Source: J Org Chem. 2024 Jun 6;89(12):8500–12. doi: 10.1021/acs.joc.4c00445 (PMC11197092; doi:10.1021/acs.joc.4c00445)
Supplement: Supplementary file 2 — jo4c00445_si_002.zip [file jo4c00445_si_002.zip › RMN submission/3aa compound/2/audita.txt]

##TITLE= Audit trail, TOPSPIN		Version 1.3
##JCAMPDX= 5.01
##ORIGIN= Bruker BioSpin GmbH
##OWNER= Happy
$$ C:/Bruker/TOPSPIN/data/2023.Set/nmr/MariaEduardaT_VP-Pad_CDCl3/2/audita.txt
##AUDIT TRAIL=  $$ (NUMBER, WHEN, WHO, WHERE, VERSION, WHAT)
(   1,<2023-09-15 07:21:37.798 -0300>,<Happy>,<QUIMICA-DESK>,<TOPSPIN 1.3>,
      <created by zg
	started at 2023-09-14 18:11:51.392 -0300,
	POWCHK disabled, PULCHK disabled
       configuration hash MD5:
       44 BE 82 5B 49 D3 D6 C1 0D 48 DD 09 60 C4 6A 62
       data hash MD5: 64K
       5A AB 82 66 F7 92 A2 4B FE 99 ED 03 19 1F 88 36>)
##END=

$$ hash MD5
$$ 3E D3 70 17 A0 15 D5 CC D3 79 22 32 E7 FB 4F 74
