# Supplementary material for: Highly Enantioselective Lewis Acid Catalyzed Conjugate Addition of Imidazo[1,2-a]pyridines to α,β-Unsaturated 2-Acylimidazoles under Mild Conditions
Source: J Org Chem. 2024 Jun 6;89(12):8500–12. doi: 10.1021/acs.joc.4c00445 (PMC11197092; doi:10.1021/acs.joc.4c00445)
Supplement: Supplementary file 2 — jo4c00445_si_002.zip [file jo4c00445_si_002.zip › RMN submission/3ag compound/1/audita.txt]

##TITLE= Audit trail, TOPSPIN		Version 1.3
##JCAMPDX= 5.01
##ORIGIN= Bruker BioSpin GmbH
##OWNER= Happy
$$ C:/Bruker/TOPSPIN/data/2023.Mai/nmr/MariaEduardaT_VP-20_CDCl3/1/audita.txt
##AUDIT TRAIL=  $$ (NUMBER, WHEN, WHO, WHERE, VERSION, WHAT)
(   1,<2023-05-23 18:08:53.878 -0300>,<Happy>,<QUIMICA-DESK>,<TOPSPIN 1.3>,
      <created by zg
	started at 2023-05-23 18:07:56.190 -0300,
	POWCHK disabled, PULCHK disabled
       configuration hash MD5:
       83 8F 40 44 3D CB 1B F8 99 B9 71 14 19 BC 88 58
       data hash MD5: 64K
       90 E8 C0 91 B7 FF B2 39 DC 9C 02 85 82 D6 3B D5>)
##END=

$$ hash MD5
$$ 1B 30 90 AD 5F 45 B9 D0 FF 5B 32 E0 DF 53 CE 35
