# Supplementary material for: Highly Enantioselective Lewis Acid Catalyzed Conjugate Addition of Imidazo[1,2-a]pyridines to α,β-Unsaturated 2-Acylimidazoles under Mild Conditions
Source: J Org Chem. 2024 Jun 6;89(12):8500–12. doi: 10.1021/acs.joc.4c00445 (PMC11197092; doi:10.1021/acs.joc.4c00445)
Supplement: Supplementary file 2 — jo4c00445_si_002.zip [file jo4c00445_si_002.zip › RMN submission/3aj compound/2/audita.txt]

##TITLE= Audit trail, TOPSPIN		Version 1.3
##JCAMPDX= 5.01
##ORIGIN= Bruker BioSpin GmbH
##OWNER= Happy
$$ C:/Bruker/TOPSPIN/data/2023.Ago/nmr/MariaEduardaT_VP-36_CDCl3/2/audita.txt
##AUDIT TRAIL=  $$ (NUMBER, WHEN, WHO, WHERE, VERSION, WHAT)
(   1,<2023-08-02 07:01:22.462 -0300>,<Happy>,<QUIMICA-DESK>,<TOPSPIN 1.3>,
      <created by zg
	started at 2023-08-01 14:59:50.806 -0300,
	POWCHK disabled, PULCHK disabled
       terminated by command 'halt'
       configuration hash MD5:
       83 8F 40 44 3D CB 1B F8 99 B9 71 14 19 BC 88 58
       data hash MD5: 64K
       9A 1E 7C A8 B8 82 89 CF AA 85 B1 E7 BF 2B 9A 07>)
##END=

$$ hash MD5
$$ 36 61 06 C0 60 A3 6E 2C 06 00 A8 D1 29 85 70 95
