# Supplementary material for: Highly Enantioselective Lewis Acid Catalyzed Conjugate Addition of Imidazo[1,2-a]pyridines to α,β-Unsaturated 2-Acylimidazoles under Mild Conditions
Source: J Org Chem. 2024 Jun 6;89(12):8500–12. doi: 10.1021/acs.joc.4c00445 (PMC11197092; doi:10.1021/acs.joc.4c00445)
Supplement: Supplementary file 2 — jo4c00445_si_002.zip [file jo4c00445_si_002.zip › RMN submission/3ae compound/2/audita.txt]

##TITLE= Audit trail, TOPSPIN		Version 1.3
##JCAMPDX= 5.01
##ORIGIN= Bruker BioSpin GmbH
##OWNER= Happy
$$ C:/Bruker/TOPSPIN/data/2023.Mar/nmr/MarceloF_VP11_CDCl3/2/audita.txt
##AUDIT TRAIL=  $$ (NUMBER, WHEN, WHO, WHERE, VERSION, WHAT)
(   1,<2023-03-10 08:02:02.640 -0300>,<Happy>,<QUIMICA-DESK>,<TOPSPIN 1.3>,
      <created by zg
	started at 2023-03-10 07:35:50.546 -0300,
	POWCHK disabled, PULCHK disabled
       terminated by command 'halt'
       configuration hash MD5:
       30 43 2D E9 F7 00 01 02 C9 AA A8 C8 8B F7 87 85
       data hash MD5: 64K
       8D D5 8A C2 BC 8E CE 81 1E 07 2A 1F 09 29 DD 71>)
##END=

$$ hash MD5
$$ BA 35 20 B9 94 F5 FF E0 99 EA F8 20 E4 37 B1 7F
