# Supplementary material for: Highly Enantioselective Lewis Acid Catalyzed Conjugate Addition of Imidazo[1,2-a]pyridines to α,β-Unsaturated 2-Acylimidazoles under Mild Conditions
Source: J Org Chem. 2024 Jun 6;89(12):8500–12. doi: 10.1021/acs.joc.4c00445 (PMC11197092; doi:10.1021/acs.joc.4c00445)
Supplement: Supplementary file 2 — jo4c00445_si_002.zip [file jo4c00445_si_002.zip › RMN submission/3ba compound/2/audita.txt]

##TITLE= Audit trail, TOPSPIN		Version 1.3
##JCAMPDX= 5.01
##ORIGIN= Bruker BioSpin GmbH
##OWNER= Happy
$$ C:/Bruker/TOPSPIN/data/2023.Nov/nmr/MariaEduardaT_VP48_CDCl3/2/audita.txt
##AUDIT TRAIL=  $$ (NUMBER, WHEN, WHO, WHERE, VERSION, WHAT)
(   1,<2023-11-24 09:08:13.013 -0300>,<Happy>,<QUIMICA-DESK>,<TOPSPIN 1.3>,
      <continue with go
	started at 2023-11-24 08:09:24.982 -0300,
	POWCHK disabled, PULCHK disabled
       configuration hash MD5:
       81 BD AC E0 44 21 93 F5 AD 15 7A 30 1D 40 B2 C2
       data hash MD5: 64K
       D6 8D 89 B8 B5 B0 C1 A2 4C 05 88 C6 04 7D 94 7E>)
##END=

$$ hash MD5
$$ B3 BA 83 33 E7 6B EB 1C FA 40 7E 81 63 04 ED BD
