# Supplementary material for: Highly Enantioselective Lewis Acid Catalyzed Conjugate Addition of Imidazo[1,2-a]pyridines to α,β-Unsaturated 2-Acylimidazoles under Mild Conditions
Source: J Org Chem. 2024 Jun 6;89(12):8500–12. doi: 10.1021/acs.joc.4c00445 (PMC11197092; doi:10.1021/acs.joc.4c00445)
Supplement: Supplementary file 2 — jo4c00445_si_002.zip [file jo4c00445_si_002.zip › RMN submission/3da compound/2/audita.txt]

##TITLE= Audit trail, TOPSPIN		Version 1.3
##JCAMPDX= 5.01
##ORIGIN= Bruker BioSpin GmbH
##OWNER= Happy
$$ C:/Bruker/TOPSPIN/data/2023.Out/nmr/MariaEduardaT_VP-42_DMSO/2/audita.txt
##AUDIT TRAIL=  $$ (NUMBER, WHEN, WHO, WHERE, VERSION, WHAT)
(   1,<2023-10-24 09:11:40.961 -0300>,<Happy>,<QUIMICA-DESK>,<TOPSPIN 1.3>,
      <created by zg
	started at 2023-10-23 17:35:45.946 -0300,
	POWCHK disabled, PULCHK disabled
       configuration hash MD5:
       81 BD AC E0 44 21 93 F5 AD 15 7A 30 1D 40 B2 C2
       data hash MD5: 64K
       BB D0 13 37 E6 24 50 FA C6 00 00 81 B4 99 18 81>)
##END=

$$ hash MD5
$$ B1 80 25 10 17 17 0F 14 96 D4 3F 38 72 34 BA 52
