# Supplementary material for: Highly Enantioselective Lewis Acid Catalyzed Conjugate Addition of Imidazo[1,2-a]pyridines to α,β-Unsaturated 2-Acylimidazoles under Mild Conditions
Source: J Org Chem. 2024 Jun 6;89(12):8500–12. doi: 10.1021/acs.joc.4c00445 (PMC11197092; doi:10.1021/acs.joc.4c00445)
Supplement: Supplementary file 2 — jo4c00445_si_002.zip [file jo4c00445_si_002.zip › RMN submission/1d compound/2 DMSO/acqus]

##TITLE= Parameter file, TOPSPIN		Version 1.3
##JCAMPDX= 5.0
##DATATYPE= Parameter Values
##ORIGIN= UXNMR, Bruker Analytische Messtechnik GmbH
##OWNER= root
$$ 2023-12-26 07:55:05.875 -0300  Happy@QUIMICA-DESK
$$ C:/Bruker/TOPSPIN/data/2023.Dez/nmr/MariaEduardaT_p-OH-AC_DMSO/2/acqus
##$AMP= (0..31)
100 100 100 100 100 100 100 100 100 100 100 100 100 100 100 100 100 100 
100 100 100 100 100 100 100 100 100 100 100 100 100 100
##$ANAVPT= -1
##$AQSEQ= 0
##$AQ_mod= 3
##$AUNM= <au_zg>
##$AUTOPOS= <>
##$BF1= 100.595167
##$BF2= 400.06
##$BF3= 100.595167
##$BF4= 100.595167
##$BF5= 500.13
##$BF6= 500.13
##$BF7= 500.13
##$BF8= 500.13
##$BYTORDA= 1
##$CFDGTYP= 0
##$CFRGTYP= 5
##$CHEMSTR= <none>
##$CNST= (0..63)
1 1 145 1 1 1 1 1 1 1 1 1 1 1 1 1 1 1 1 1 1 1 1 1 1 1 1 1 1 1 1 1 1 1 
1 1 1 1 1 1 1 1 1 1 1 1 1 1 1 1 1 1 1 1 1 1 1 1 1 1 1 1 1 1
##$CPDPRG= <waltz16>
##$CPDPRG1= <>
##$CPDPRG2= <waltz16>
##$CPDPRG3= <>
##$CPDPRG4= <mlev>
##$CPDPRG5= <mlev>
##$CPDPRG6= <mlev>
##$CPDPRG7= <mlev>
##$CPDPRG8= <mlev>
##$CPDPRGB= <>
##$CPDPRGT= <>
##$D= (0..63)
0 2 0.00345 0 0 0 0 0 0 0.02 0 0.03 2e-05 3e-06 0 0 0.025 0 0 0 0 0 0 
0 0 0 0 0 0 0 0 0 0 0 0 0 0 0 0 0 0 0 0 0 0 0 0 0 0 0 0 0 0 0 0 0 0 0 
0 0 0 0 0 0
##$DATE= 1703587856
##$DBL= (0..7)
120 120 120 120 120 120 120 120
##$DBP= (0..7)
150 150 150 150 150 150 150 150
##$DBP07= 0
##$DBPNAM0= <>
##$DBPNAM1= <>
##$DBPNAM2= <>
##$DBPNAM3= <>
##$DBPNAM4= <>
##$DBPNAM5= <>
##$DBPNAM6= <>
##$DBPNAM7= <>
##$DBPOAL= (0..7)
0.5 0.5 0.5 0.5 0.5 0.5 0.5 0.5
##$DBPOFFS= (0..7)
0 0 0 0 0 0 0 0
##$DE= 10
##$DECBNUC= <off>
##$DECIM= 8
##$DECNUC= <off>
##$DECSTAT= 4
##$DIGMOD= 1
##$DIGTYP= 8
##$DL= (0..7)
0 120 120 120 120 120 120 120
##$DP= (0..7)
150 150 150 150 150 150 150 150
##$DP07= 0
##$DPNAME0= <>
##$DPNAME1= <>
##$DPNAME2= <>
##$DPNAME3= <>
##$DPNAME4= <>
##$DPNAME5= <>
##$DPNAME6= <>
##$DPNAME7= <>
##$DPOAL= (0..7)
0.5 0.5 0.5 0.5 0.5 0.5 0.5 0.5
##$DPOFFS= (0..7)
0 0 0 0 0 0 0 0
##$DQDMODE= 0
##$DR= 17
##$DS= 4
##$DSLIST= <SSSSSSSSSSSSSSS>
##$DSPFIRM= 0
##$DSPFVS= 12
##$DTYPA= 0
##$EXP= <>
##$F1LIST= <111111111111111>
##$F2LIST= <222222222222222>
##$F3LIST= <333333333333333>
##$FCUCHAN= (0..9)
0 1 2 0 0 0 0 0 0 0
##$FL1= 83
##$FL2= 83
##$FL3= 83
##$FL4= 83
##$FOV= 20
##$FQ1LIST= <freqlist>
##$FQ2LIST= <freqlist>
##$FQ3LIST= <freqlist>
##$FQ4LIST= <freqlist>
##$FQ5LIST= <freqlist>
##$FQ6LIST= <freqlist>
##$FQ7LIST= <freqlist>
##$FQ8LIST= <freqlist>
##$FRQLO3= 0
##$FRQLO3N= 0
##$FS= (0..7)
83 83 83 83 83 83 83 83
##$FTLPGN= 0
##$FW= 125000
##$FnMODE= 0
##$GP031= 0
##$GPNAM0= <SINE.100>
##$GPNAM1= <SINE.100>
##$GPNAM10= <SINE.100>
##$GPNAM11= <SINE.100>
##$GPNAM12= <SINE.100>
##$GPNAM13= <SINE.100>
##$GPNAM14= <SINE.100>
##$GPNAM15= <SINE.100>
##$GPNAM16= <SINE.100>
##$GPNAM17= <SINE.100>
##$GPNAM18= <SINE.100>
##$GPNAM19= <SINE.100>
##$GPNAM2= <SINE.100>
##$GPNAM20= <SINE.100>
##$GPNAM21= <SINE.100>
##$GPNAM22= <SINE.100>
##$GPNAM23= <SINE.100>
##$GPNAM24= <SINE.100>
##$GPNAM25= <SINE.100>
##$GPNAM26= <SINE.100>
##$GPNAM27= <SINE.100>
##$GPNAM28= <SINE.100>
##$GPNAM29= <SINE.100>
##$GPNAM3= <SINE.100>
##$GPNAM30= <SINE.100>
##$GPNAM31= <SINE.100>
##$GPNAM4= <SINE.100>
##$GPNAM5= <SINE.100>
##$GPNAM6= <SINE.100>
##$GPNAM7= <SINE.100>
##$GPNAM8= <SINE.100>
##$GPNAM9= <SINE.100>
##$GPX= (0..31)
0 0 0 0 0 0 0 0 0 0 0 0 0 0 0 0 0 0 0 0 0 0 0 0 0 0 0 0 0 0 0 0
##$GPY= (0..31)
0 0 0 0 0 0 0 0 0 0 0 0 0 0 0 0 0 0 0 0 0 0 0 0 0 0 0 0 0 0 0 0
##$GPZ= (0..31)
0 0 0 0 0 0 0 0 0 0 0 0 0 0 0 0 0 0 0 0 0 0 0 0 0 0 0 0 0 0 0 0
##$GRDPROG= <>
##$GRPDLY= -1
##$HDDUTY= 20
##$HDRATE= 20
##$HGAIN= (0..3)
0 0 0 0
##$HL1= 3
##$HL2= 83
##$HL3= 83
##$HL4= 83
##$HOLDER= 0
##$HPMOD= (0..7)
0 0 0 0 0 0 0 0
##$HPPRGN= 0
##$IN= (0..31)
0.001 0.001 0.001 0.001 0.001 0.001 0.001 0.001 0.001 0.001 0.001 0.001 
0.001 0.001 0.001 0.001 0.001 0.001 0.001 0.001 0.001 0.001 0.001 0.001 
0.001 0.001 0.001 0.001 0.001 0.001 0.001 0.001
##$INP= (0..31)
0 0 0 0 0 0 0 0 0 0 0 0 0 0 0 0 0 0 0 0 0 0 0 0 0 0 0 0 0 0 0 0
##$INSTRUM= <spect>
##$L= (0..31)
1 1 1 1 1 1 1 1 1 1 1 1 1 1 1 1 1 1 1 1 1 1 1 1 1 1 1 1 1 1 1 1
##$LFILTER= 200
##$LGAIN= -8
##$LOCKED= yes
##$LOCKFLD= -4893
##$LOCKGN= 114.300003051758
##$LOCKPOW= -25
##$LOCKPPM= 2.49000000953674
##$LOCNUC= <2H>
##$LOCPHAS= 87.2
##$LOCSHFT= yes
##$LOCSW= 0
##$LTIME= 0.200000002980232
##$MASR= 4200
##$MASRLST= <masrlst>
##$NBL= 1
##$NC= -1
##$NS= 89408
##$NUC1= <13C>
##$NUC2= <1H>
##$NUC3= <off>
##$NUC4= <off>
##$NUC5= <off>
##$NUC6= <off>
##$NUC7= <off>
##$NUC8= <off>
##$NUCLEI= 0
##$NUCLEUS= <off>
##$O1= 10059.5287012055
##$O2= 1600.23999995929
##$O3= 10059.5287012055
##$O4= 10059.5287012055
##$O5= 0
##$O6= 0
##$O7= 0
##$O8= 0
##$OBSCHAN= (0..9)
0 0 0 0 0 0 0 0 0 0
##$OVERFLW= 0
##$P= (0..63)
12 12 24 12.5 25 23.1 35 70 0 25 50 0 0 0 0 300000 1000 1000 0 500 1000 
0 0 0 0 500 0 12 1000 0 0 0 0 0 0 0 0 0 0 0 0 0 0 0 0 0 0 0 0 0 0 0 0 
0 0 0 0 0 0 0 0 0 0 0
##$PAPS= 2
##$PARMODE= 0
##$PCPD= (0..9)
100 60 80 100 100 100 100 100 100 100
##$PHCOR= (0..31)
0 0 0 0 0 0 0 0 0 0 0 0 0 0 0 0 0 0 0 0 0 0 0 0 0 0 0 0 0 0 0 0
##$PHP= 2
##$PH_ref= 0
##$PL= (0..63)
120 -3.75 -3.94 120 120 120 120 120 120 48.65 5.55 22.63 12.18 12.18 45.18 
2.08 120 120 -3.75 10.23 120 48.1 120 120 45.82 120 120 22.63 120 120 
12.18 120 120 120 120 120 120 120 120 120 120 120 120 120 120 120 120 
120 120 120 120 120 120 120 120 120 120 120 120 120 120 120 120 120
##$POWMOD= 0
##$PR= 4
##$PRECHAN= (0..15)
-1 3 -1 2 0 -1 -1 -1 -1 -1 -1 -1 -1 -1 -1 -1
##$PRGAIN= 0
##$PROBHD= <5 mm PABBO BB/19F-1H/D Z-GRD Z116098/0677
>
##$PROSOL= no
##$PULPROG= <zgpg30>
##$PW= 0
##$PYNM= <acqu.py>
##$PYNMP= <proc.py>
##$QNP= 1
##$QS= (0..7)22 83 83 83 83 83 83 83
##$QSB= (0..7)83 83 83 83 83 83 83 83
##$RD= 0
##$RECCHAN= (0..15)
-1 -1 -1 -1 -1 -1 -1 -1 -1 -1 -1 -1 -1 -1 -1 -1
##$RECPH= 0
##$RG= 812.7
##$RO= 0
##$ROUTWD1= (0..23)
1 0 0 0 0 1 0 0 0 0 0 1 0 0 0 1 0 0 0 0 0 0 0 0
##$ROUTWD2= (0..23)
1 0 0 0 0 1 0 0 0 0 0 0 0 0 0 0 0 0 0 0 0 0 0 0
##$RPUUSED= (0..8)
0 0 0 0 0 0 0 0 0
##$RSEL= (0..9)
0 1 2 0 0 0 0 0 0 0
##$S= (0..7)
83 25 26 83 26 83 83 83
##$SEOUT= 0
##$SFO1= 100.605226528701
##$SFO2= 400.06160024
##$SFO3= 100.605226528701
##$SFO4= 100.605226528701
##$SFO5= 500.13
##$SFO6= 500.13
##$SFO7= 500.13
##$SFO8= 500.13
##$SOLVENT= <DMSO>
##$SP= (0..31)
1 120 120 120 0 0 120 120 0 0 0 120 0 0 120 0 150 150 120 120.87 118.96 
122.27 114.95 150 150 150 150 150 150 120 150 120
##$SP07= 0
##$SPECTR= 0
##$SPNAM0= <gauss>
##$SPNAM1= <Gaus1.1000>
##$SPNAM10= <gauss>
##$SPNAM11= <Gaus1.1000>
##$SPNAM12= <gauss>
##$SPNAM13= <gauss>
##$SPNAM14= <Gaus1.1000>
##$SPNAM15= <Gaus1.1000>
##$SPNAM16= <gauss>
##$SPNAM17= <gauss>
##$SPNAM18= <Gaus1.1000>
##$SPNAM19= <Gaus1.1000>
##$SPNAM2= <Gaus1.1000>
##$SPNAM20= <Gaus1.1000>
##$SPNAM21= <Gaus1.1000>
##$SPNAM22= <Gaus1.1000>
##$SPNAM23= <gauss>
##$SPNAM24= <gauss>
##$SPNAM25= <gauss>
##$SPNAM26= <gauss>
##$SPNAM27= <gauss>
##$SPNAM28= <gauss>
##$SPNAM29= <Gaus1.1000>
##$SPNAM3= <Gaus1.1000>
##$SPNAM30= <gauss>
##$SPNAM31= <Gaus1.1000>
##$SPNAM4= <gauss>
##$SPNAM5= <gauss>
##$SPNAM6= <Gaus1.1000>
##$SPNAM7= <Gaus1.1000>
##$SPNAM8= <gauss>
##$SPNAM9= <gauss>
##$SPOAL= (0..31)
0.5 0.5 0.5 0.5 0.5 0.5 0.5 0.5 0.5 0.5 0.5 0.5 0.5 0.5 0.5 0.5 0.5 0.5 
0.5 0.5 0.5 0.5 0.5 0.5 0.5 0.5 0.5 0.5 0.5 0.5 0.5 0.5
##$SPOFFS= (0..31)
0 0 0 0 0 0 0 0 0 0 0 0 0 0 0 0 0 0 0 0 0 0 0 0 0 0 0 0 0 0 0 0
##$SUBNAM0= <"">
##$SUBNAM1= <"">
##$SUBNAM2= <"">
##$SUBNAM3= <"">
##$SUBNAM4= <"">
##$SUBNAM5= <"">
##$SUBNAM6= <"">
##$SUBNAM7= <"">
##$SUBNAM8= <"">
##$SUBNAM9= <"">
##$SW= 238.938496218223
##$SWIBOX= (0..15)
0 1 3 4 0 0 0 0 0 0 0 0 0 0 0 0
##$SW_h= 24038.4615384615
##$TD= 65536
##$TD0= 1
##$TE= 300
##$TE2= 300
##$TE3= 300
##$TEG= 300
##$TL= (0..7)
0 120 120 120 120 120 120 120
##$TP= (0..7)
150 150 150 150 150 150 150 150
##$TP07= 0
##$TPNAME0= <>
##$TPNAME1= <>
##$TPNAME2= <>
##$TPNAME3= <>
##$TPNAME4= <>
##$TPNAME5= <>
##$TPNAME6= <>
##$TPNAME7= <>
##$TPOAL= (0..7)
0.5 0.5 0.5 0.5 0.5 0.5 0.5 0.5
##$TPOFFS= (0..7)
0 0 0 0 0 0 0 0
##$TUNHIN= 0
##$TUNHOUT= 0
##$TUNXOUT= 0
##$USERA1= <user>
##$USERA2= <user>
##$USERA3= <user>
##$USERA4= <user>
##$USERA5= <user>
##$V9= 5
##$VALIST= <valist>
##$VCLIST= <CCCCCCCCCCCCCCC>
##$VD= 0
##$VDLIST= <DDDDDDDDDDDDDDD>
##$VPLIST= <PPPPPPPPPPPPPPP>
##$VTLIST= <TTTTTTTTTTTTTTT>
##$WBST= 1024
##$WBSW= 4
##$WS= (0..7)22 83 83 83 83 83 83 83
##$XGAIN= (0..3)
0 0 0 0
##$XL= 0
##$YL= 0
##$YMAX_a= 55754548
##$YMIN_a= -150214656
##$ZGOPTNS= <>
##$ZL1= 120
##$ZL2= 120
##$ZL3= 120
##$ZL4= 120
##END=
