# Supplementary material for: Highly Enantioselective Lewis Acid Catalyzed Conjugate Addition of Imidazo[1,2-a]pyridines to α,β-Unsaturated 2-Acylimidazoles under Mild Conditions
Source: J Org Chem. 2024 Jun 6;89(12):8500–12. doi: 10.1021/acs.joc.4c00445 (PMC11197092; doi:10.1021/acs.joc.4c00445)
Supplement: Supplementary file 2 — jo4c00445_si_002.zip [file jo4c00445_si_002.zip › RMN submission/3ea compound/1/audita.txt]

##TITLE= Audit trail, TOPSPIN		Version 1.3
##JCAMPDX= 5.01
##ORIGIN= Bruker BioSpin GmbH
##OWNER= Happy
$$ C:/Bruker/TOPSPIN/data/2023.Dez/nmr/MariaEduardaT_VP-18_CDCl3/1/audita.txt
##AUDIT TRAIL=  $$ (NUMBER, WHEN, WHO, WHERE, VERSION, WHAT)
(   1,<2023-12-20 09:57:35.546 -0300>,<Happy>,<QUIMICA-DESK>,<TOPSPIN 1.3>,
      <created by zg
	started at 2023-12-20 09:56:57.765 -0300,
	POWCHK disabled, PULCHK disabled
       configuration hash MD5:
       7D 9A B0 B3 48 34 13 78 7C D7 0D 29 D1 1F 47 49
       data hash MD5: 64K
       15 14 86 E2 C6 58 8D 23 31 3D A5 E9 F6 D5 44 55>)
##END=

$$ hash MD5
$$ 2B 47 E9 6A 68 9C 21 F7 AD DB 8E 8D 91 40 36 73
